# Supplementary material for: A Novel Regulatory Role for RPS4Y1 in Inflammatory and Fibrotic Processes
Source: Int J Mol Sci. 2025 Jun 27;26(13):6213. doi: 10.3390/ijms26136213 (PMC12249968; doi:10.3390/ijms26136213)
Supplement: Supplementary file 1 [file ijms-26-06213-s001.zip]

Archive with 1 entries (1 files):
- ijms-3653052-supplementary.pdf
